# Supplementary material for: Established and candidate transthyretin amyloidosis variants identified in the Saudi population by data mining
Source: Hum Genomics. 2021 Aug 11;15:52. doi: 10.1186/s40246-021-00351-2 (PMC8359098; doi:10.1186/s40246-021-00351-2)
Supplement: Supplementary file 2 — Additional file 2: Table S2. Each category of TTR variants in the filtration process. [file 40246_2021_351_MOESM2_ESM.xlsx]

## Sheet: Sheet1
All TTR variants (n=158)
start pos	end pos	reference	observed	refGene function	refGene gene	refGene splice info	refGene exonic function	alle_freq
29171761	29171761	T	-	UTR5	TTR	NM_000371:c.-105del-		3.59557e-05
29171777	29171777	-	ACT	UTR5	TTR	NM_000371:c.-89_-88insACT		0.000126743
29171779	29171779	G	A	UTR5	TTR	NM_000371:c.-87G>A		0.000126743
29171780	29171780	G	C	UTR5	TTR	NM_000371:c.-86G>C		0.000126743
29171783	29171783	T	A	UTR5	TTR	NM_000371:c.-83T>A		0.000126743
29171783	29171783	T	C	UTR5	TTR	NM_000371:c.-83T>C		0.00114068
29171783	29171783	T	G	UTR5	TTR	NM_000371:c.-83T>G		0.000126743
29171787	29171787	C	T	UTR5	TTR	NM_000371:c.-79C>T		0.000126743
29171805	29171805	G	A	UTR5	TTR	NM_000371:c.-61G>A		0.000126743
29171818	29171818	C	G	UTR5	TTR	NM_000371:c.-48C>G		0.000253485
29171827	29171827	G	A	UTR5	TTR	NM_000371:c.-39G>A		0.000215734
29171851	29171851	C	T	UTR5	TTR	NM_000371:c.-15C>T		0.000126743
29171883	29171883	G	T	exonic	TTR	NM_000371:exon1:c.18G>T:p.L6L	synonymous SNV	3.59557e-05
29171956	29171956	C	G	intronic	TTR			7.19114e-05
29171972	29171972	A	G	intronic	TTR			0.000126743
29171974	29171974	T	C	intronic	TTR			0.000143823
29171975	29171975	C	T	intronic	TTR			0.000107867
29172000	29172000	C	G	intronic	TTR			7.19114e-05
29172037	29172037	A	G	intronic	TTR			0.00888106
29172723	29172723	T	C	intronic	TTR			0.000287646
29172727	29172727	C	T	intronic	TTR			0.000126743
29172733	29172733	T	A	intronic	TTR			0.000126743
29172736	29172736	C	T	intronic	TTR			3.59557e-05
29172737	29172737	G	A	intronic	TTR			3.59557e-05
29172805	29172805	T	A	intronic	TTR			0.000380228
29172807	29172808	CT	-	intronic	TTR			0.000760456
29172810	29172812	TCA	CAT	intronic	TTR			0.000253485
29172812	29172812	-	T	intronic	TTR			0.000126743
29172850	29172850	T	C	splicing	TTR	NM_000371:exon2:c.70-9T>C		0.000126743
29172852	29172852	C	T	splicing	TTR	NM_000371:exon2:c.70-7C>T		3.59557e-05
29173029	29173029	T	C	intronic	TTR			3.59557e-05
29175007	29175007	T	A	intronic	TTR			0.00557668
29175039	29175039	G	T	intronic	TTR			0.00190114
29175051	29175051	C	T	intronic	TTR			0.000253485
29175052	29175052	G	A	intronic	TTR			0.00152091
29175079	29175079	A	T	splicing	TTR	NM_000371:exon3:c.201-4A>T		0.000107867
29175196	29175196	C	-	exonic	TTR	NM_000371:exon3:c.314delC:p.S105fs		0.000126743
29175234	29175234	T	A	splicing	TTR	NM_000371:exon3:c.336+16T>A		0.000126743
29175236	29175236	C	T	splicing	TTR	NM_000371:exon3:c.336+18C>T		0.000107867
29175237	29175237	G	A	splicing	TTR	NM_000371:exon3:c.336+19G>A		0.000126743
29175245	29175245	T	G	intronic	TTR			0.000253485
29175257	29175257	T	G	intronic	TTR			0.000253485
29175271	29175271	A	C	intronic	TTR			0.000126743
29175272	29175272	T	A	intronic	TTR			0.000126743
29175273	29175273	T	G	intronic	TTR			0.000126743
29175274	29175274	C	A	intronic	TTR			0.000126743
29175275	29175275	C	T	intronic	TTR			0.000126743
29175276	29175276	A	G	intronic	TTR			0.000253485
29175278	29175278	G	T	intronic	TTR			0.000253485
29175278	29175278	G	A	intronic	TTR			0.000506971
29175279	29175279	A	C	intronic	TTR			0.000126743
29175286	29175286	C	T	intronic	TTR			3.59557e-05
29175288	29175288	G	C	intronic	TTR			3.59557e-05
29175324	29175324	G	T	intronic	TTR			3.59557e-05
29175342	29175342	G	T	intronic	TTR			3.59557e-05
29175361	29175361	A	C	intronic	TTR			7.19114e-05
29175369	29175369	A	T	intronic	TTR			0.000633714
29175371	29175371	-	A	intronic	TTR			0.000126743
29175371	29175371	T	A	intronic	TTR			0.000253485
29175376	29175376	A	G	intronic	TTR			3.59557e-05
29175424	29175424	G	-	intronic	TTR			3.59557e-05
29175915	29175915	C	T	intronic	TTR			3.59557e-05
29175943	29175943	T	C	intronic	TTR			0.00312815
29175958	29175958	C	T	intronic	TTR			3.59557e-05
29175964	29175964	A	T	intronic	TTR			0.000431468
29175967	29175967	C	A	intronic	TTR			0.000467424
29175970	29175970	T	C	intronic	TTR			0.000107867
29176019	29176019	G	A	intronic	TTR			3.59557e-05
29176021	29176021	G	C	intronic	TTR			7.19114e-05
29176021	29176021	G	A	intronic	TTR			0.000126743
29176053	29176053	A	C	intronic	TTR			0.000143823
29176054	29176054	A	G	intronic	TTR			0.00025169
29176076	29176076	C	-	intronic	TTR			0.00133036
29176080	29176080	C	-	intronic	TTR			0.000253485
29176110	29176110	G	C	intronic	TTR			0.000126743
29176172	29176172	A	G	intronic	TTR			7.19114e-05
29176190	29176190	C	T	intronic	TTR			0.000287646
29176202	29176202	G	-	intronic	TTR			0.000760456
29176208	29176208	T	C	intronic	TTR			7.19114e-05
29176222	29176222	C	T	intronic	TTR			3.59557e-05
29177897	29177897	C	T	intronic	TTR			7.19114e-05
29177907	29177907	C	A	intronic	TTR			3.59557e-05
29177916	29177916	C	T	intronic	TTR			0.000179779
29177917	29177917	G	A	intronic	TTR			0.000575291
29177922	29177922	T	C	intronic	TTR			0.000107867
29177926	29177926	T	C	intronic	TTR			3.59557e-05
29177955	29177955	T	C	intronic	TTR			0.000215734
29177968	29177968	A	G	intronic	TTR			0.000179779
29178032	29178032	C	T	intronic	TTR			3.59557e-05
29178053	29178053	G	A	intronic	TTR			3.59557e-05
29178056	29178056	T	G	intronic	TTR			0.000253485
29178104	29178104	A	G	intronic	TTR			0.000215734
29178125	29178125	A	G	intronic	TTR			3.59557e-05
29178178	29178178	T	A	intronic	TTR			3.59557e-05
29178194	29178194	T	G	intronic	TTR			7.19114e-05
29178198	29178198	T	A	intronic	TTR			0.000647203
29178204	29178204	C	G	intronic	TTR			0.000215734
29178206	29178206	A	-	intronic	TTR			0.000253485
29178258	29178258	A	C	intronic	TTR			3.59557e-05
29178278	29178278	G	T	intronic	TTR			0.000215734
29178351	29178351	G	A	intronic	TTR			3.59557e-05
29178379	29178379	T	G	intronic	TTR			0.0192363
29178391	29178391	C	A	intronic	TTR			3.59557e-05
29178440	29178440	T	C	intronic	TTR			0.000253485
29178453	29178453	C	G	intronic	TTR			0.000126743
29178454	29178454	C	A	intronic	TTR			0.000126743
29178456	29178456	G	C	intronic	TTR			0.000126743
29178457	29178457	T	G	intronic	TTR			0.000126743
29178461	29178461	C	G	intronic	TTR			0.000126743
29178462	29178462	A	T	intronic	TTR			0.000126743
29178464	29178464	T	G	intronic	TTR			0.000126743
29178465	29178465	C	A	intronic	TTR			0.000126743
29178465	29178465	C	G	intronic	TTR			0.000126743
29178467	29178467	T	C	intronic	TTR			0.000126743
29178467	29178467	T	G	intronic	TTR			0.000126743
29178468	29178468	G	T	intronic	TTR			0.000380228
29178469	29178469	T	A	intronic	TTR			0.000253485
29178469	29178471	TGT	-	intronic	TTR			0.000126743
29178470	29178470	G	C	intronic	TTR			0.000253485
29178472	29178472	G	T	intronic	TTR			0.000126743
29178473	29178473	T	C	intronic	TTR			0.000380228
29178473	29178473	T	G	intronic	TTR			0.000380228
29178474	29178474	C	G	intronic	TTR			0.000506971
29178475	29178475	A	C	intronic	TTR			0.00621039
29178475	29178475	A	G	intronic	TTR			0.000253485
29178475	29178475	A	T	intronic	TTR			0.000126743
29178476	29178476	T	A	intronic	TTR			0.00215463
29178476	29178476	T	C	intronic	TTR			0.0292776
29178476	29178476	T	G	intronic	TTR			0.000506971
29178484	29178484	G	A	intronic	TTR			0.000107867
29178510	29178513	TCTG	-	splicing	TTR	NM_000371:exon4:r.spl		0.00345175
29178513	29178513	G	C	splicing	TTR	NM_000371:exon4:c.337-18G>C		0.00215463
29178548	29178548	C	T	exonic;splicing	TTR;TTR	NM_000371:exon4:c.354C>T:p.N118N	synonymous SNV	0.000323601
29178554	29178554	C	T	exonic	TTR	NM_000371:exon4:c.360C>T:p.S120S	synonymous SNV	0.000395513
29178557	29178557	C	G	exonic	TTR	NM_000371:exon4:c.363C>G:p.G121G	synonymous SNV	0.00430925
29178557	29178557	C	-	exonic	TTR	NM_000371:exon4:c.363delC:p.G121fs		0.000506971
29178566	29178566	C	G	exonic	TTR	NM_000371:exon4:c.372C>G:p.R124R	synonymous SNV	3.59557e-05
29178588	29178588	-	C	exonic	TTR	NM_000371:exon4:c.394_395insC:p.S132fs		0.000253485
29178641	29178641	G	T	UTR3	TTR	NM_000371:c.*3G>T		3.59557e-05
29178646	29178648	CTC	-	UTR3	TTR	NM_000371:c.*8_*10delCTC		0.000143823
29178659	29178659	C	A	UTR3	TTR	NM_000371:c.*21C>A		0.000126743
29178715	29178715	G	T	UTR3	TTR	NM_000371:c.*77G>T		0.00152091
29178781	29178781	G	C	UTR3	TTR	NM_000371:c.*143G>C		0.000887199
29178829	29178829	C	T	UTR3	TTR	NM_000371:c.*191C>T		0.000126743
29178899	29178899	C	T	UTR3	TTR	NM_000371:c.*261C>T		0.000126743
29178983	29178983	G	A	UTR3	TTR	NM_000371:c.*345G>A		0.000126743
29172865	29172865	G	A	exonic	TTR	NM_000371:exon2:c.76G>A:p.G26S	nonsynonymous SNV	0.00640012
29172929	29172929	A	G	exonic	TTR	NM_000371:exon2:c.140A>G:p.N47S	nonsynonymous SNV	7.191e-05
29175121	29175121	C	T	exonic	TTR	NM_000371:exon3:c.239C>T:p.T80I	nonsynonymous SNV	7.191e-05
29175210	29175210	C	A	exonic	TTR	NM_000371:exon3:c.328C>A:p.H110N	nonsynonymous SNV	0.00902488
29178562	29178562	G	A	exonic	TTR	NM_000371:exon4:c.368G>A:p.R123H	nonsynonymous SNV	7.191e-05
29178564	29178564	C	T	exonic	TTR	NM_000371:exon4:c.370C>T:p.R124C	nonsynonymous SNV	0.00021573
29178579	29178579	G	A	exonic	TTR	NM_000371:exon4:c.385G>A:p.A129T	nonsynonymous SNV	0.00010787
29178598	29178598	C	T	exonic	TTR	NM_000371:exon4:c.404C>T:p.S135F	nonsynonymous SNV	3.596e-05
29178618	29178618	G	A	exonic	TTR	NM_000371:exon4:c.424G>A:p.V142I	nonsynonymous SNV	0.00100676
29178622	29178622	C	T	exonic	TTR	NM_000371:exon4:c.428C>T:p.T143I	nonsynonymous SNV	3.596e-05
29175120	29175120	A	G	exonic	TTR	NM_000371:exon3:c.238A>G:p.T80A	nonsynonymous SNV	3.596e-05
29175180	29175180	A	G	exonic	TTR	NM_000371:exon3:c.298A>G:p.K100E	nonsynonymous SNV	3.596e-05
Within coding and flanking regions (n=28)
start pos	end pos	reference	observed	refGene function	refGene gene	refGene splice info	refGene exonic function	alle_freq
29171883	29171883	G	T	exonic	TTR	NM_000371:exon1:c.18G>T:p.L6L	synonymous SNV	3.59557e-05
29172850	29172850	T	C	splicing	TTR	NM_000371:exon2:c.70-9T>C		0.000126743
29172852	29172852	C	T	splicing	TTR	NM_000371:exon2:c.70-7C>T		3.59557e-05
29175079	29175079	A	T	splicing	TTR	NM_000371:exon3:c.201-4A>T		0.000107867
29175196	29175196	C	-	exonic	TTR	NM_000371:exon3:c.314delC:p.S105fs		0.000126743
29175234	29175234	T	A	splicing	TTR	NM_000371:exon3:c.336+16T>A		0.000126743
29175236	29175236	C	T	splicing	TTR	NM_000371:exon3:c.336+18C>T		0.000107867
29175237	29175237	G	A	splicing	TTR	NM_000371:exon3:c.336+19G>A		0.000126743
29178510	29178513	TCTG	-	splicing	TTR	NM_000371:exon4:r.spl		0.00345175
29178513	29178513	G	C	splicing	TTR	NM_000371:exon4:c.337-18G>C		0.00215463
29178548	29178548	C	T	exonic;splicing	TTR;TTR	NM_000371:exon4:c.354C>T:p.N118N	synonymous SNV	0.000323601
29178554	29178554	C	T	exonic	TTR	NM_000371:exon4:c.360C>T:p.S120S	synonymous SNV	0.000395513
29178557	29178557	C	G	exonic	TTR	NM_000371:exon4:c.363C>G:p.G121G	synonymous SNV	0.00430925
29178557	29178557	C	-	exonic	TTR	NM_000371:exon4:c.363delC:p.G121fs		0.000506971
29178566	29178566	C	G	exonic	TTR	NM_000371:exon4:c.372C>G:p.R124R	synonymous SNV	3.59557e-05
29178588	29178588	-	C	exonic	TTR	NM_000371:exon4:c.394_395insC:p.S132fs		0.000253485
29172865	29172865	G	A	exonic	TTR	NM_000371:exon2:c.76G>A:p.G26S	nonsynonymous SNV	0.00640012
29172929	29172929	A	G	exonic	TTR	NM_000371:exon2:c.140A>G:p.N47S	nonsynonymous SNV	7.191e-05
29175121	29175121	C	T	exonic	TTR	NM_000371:exon3:c.239C>T:p.T80I	nonsynonymous SNV	7.191e-05
29175210	29175210	C	A	exonic	TTR	NM_000371:exon3:c.328C>A:p.H110N	nonsynonymous SNV	0.00902488
29178562	29178562	G	A	exonic	TTR	NM_000371:exon4:c.368G>A:p.R123H	nonsynonymous SNV	7.191e-05
29178564	29178564	C	T	exonic	TTR	NM_000371:exon4:c.370C>T:p.R124C	nonsynonymous SNV	0.00021573
29178579	29178579	G	A	exonic	TTR	NM_000371:exon4:c.385G>A:p.A129T	nonsynonymous SNV	0.00010787
29178598	29178598	C	T	exonic	TTR	NM_000371:exon4:c.404C>T:p.S135F	nonsynonymous SNV	3.596e-05
29178618	29178618	G	A	exonic	TTR	NM_000371:exon4:c.424G>A:p.V142I	nonsynonymous SNV	0.00100676
29178622	29178622	C	T	exonic	TTR	NM_000371:exon4:c.428C>T:p.T143I	nonsynonymous SNV	3.596e-05
29175120	29175120	A	G	exonic	TTR	NM_000371:exon3:c.238A>G:p.T80A	nonsynonymous SNV	3.596e-05
29175180	29175180	A	G	exonic	TTR	NM_000371:exon3:c.298A>G:p.K100E	nonsynonymous SNV	3.596e-05
Nonsynonymos variants (n=12)
start pos	end pos	reference	observed	refGene function	refGene gene	refGene splice info	refGene exonic function	alle_freq
29172865	29172865	G	A	exonic	TTR	NM_000371:exon2:c.76G>A:p.G26S	nonsynonymous SNV	0.00640012
29172929	29172929	A	G	exonic	TTR	NM_000371:exon2:c.140A>G:p.N47S	nonsynonymous SNV	7.191e-05
29175121	29175121	C	T	exonic	TTR	NM_000371:exon3:c.239C>T:p.T80I	nonsynonymous SNV	7.191e-05
29175210	29175210	C	A	exonic	TTR	NM_000371:exon3:c.328C>A:p.H110N	nonsynonymous SNV	0.00902488
29178562	29178562	G	A	exonic	TTR	NM_000371:exon4:c.368G>A:p.R123H	nonsynonymous SNV	7.191e-05
29178564	29178564	C	T	exonic	TTR	NM_000371:exon4:c.370C>T:p.R124C	nonsynonymous SNV	0.00021573
29178579	29178579	G	A	exonic	TTR	NM_000371:exon4:c.385G>A:p.A129T	nonsynonymous SNV	0.00010787
29178598	29178598	C	T	exonic	TTR	NM_000371:exon4:c.404C>T:p.S135F	nonsynonymous SNV	3.596e-05
29178618	29178618	G	A	exonic	TTR	NM_000371:exon4:c.424G>A:p.V142I	nonsynonymous SNV	0.00100676
29178622	29178622	C	T	exonic	TTR	NM_000371:exon4:c.428C>T:p.T143I	nonsynonymous SNV	3.596e-05
29175120	29175120	A	G	exonic	TTR	NM_000371:exon3:c.238A>G:p.T80A	nonsynonymous SNV	3.596e-05
29175180	29175180	A	G	exonic	TTR	NM_000371:exon3:c.298A>G:p.K100E	nonsynonymous SNV	3.596e-05
